# Supplementary material for: A Specific and Sensitive Aptamer-Based Digital PCR Chip for Salmonella typhimurium Detection
Source: Biosensors (Basel). 2022 Jun 26;12(7):458. doi: 10.3390/bios12070458 (PMC9313467; doi:10.3390/bios12070458)
Supplement: Supplementary file 1 [file biosensors-12-00458-s001.zip]

Archive with 1 entries (1 files):
- biosensors-1761451-supplementary.pdf
